# Supplementary material for: A New Ilarvirus Found in French Hydrangea
Source: Plants (Basel). 2022 Mar 30;11(7):944. doi: 10.3390/plants11070944 (PMC9002526; doi:10.3390/plants11070944)
Supplement: Supplementary file 1 [file plants-11-00944-s001.zip]

Archive with 1 entries (1 files):
- plants-1656361-supplementary.pdf
